# Supplementary material for: Melatonin Enhances Maize Germination, Growth, and Salt Tolerance by Regulating Reactive Oxygen Species Accumulation and Antioxidant Systems
Source: Plants (Basel). 2025 Jan 20;14(2):296. doi: 10.3390/plants14020296 (PMC11768311; doi:10.3390/plants14020296)
Supplement: Supplementary file 1 [file plants-14-00296-s001.zip]

Archive with 1 entries (1 files):
- plants-3371825-supplementary.pdf
